# Supplementary material for: Three-Dimensional Modelling of Indexed Papillary Muscle Displacement in Patients Requiring Mitral Valve Surgery Using Four-Dimensional Echocardiography Variables
Source: J Clin Med. 2024 Dec 10;13(24):7503. doi: 10.3390/jcm13247503 (PMC11677786; doi:10.3390/jcm13247503)
Supplement: Supplementary file 1 [file jcm-13-07503-s001.zip]

Archive with 1 entries (1 files):
- jcm-3293487-supplementary.pdf
